# Supplementary material for: Chemical Degradation of Androgen Receptor (AR) Using Bicalutamide Analog–Thalidomide PROTACs
Source: Molecules. 2021 Apr 26;26(9):2525. doi: 10.3390/molecules26092525 (PMC8123623; doi:10.3390/molecules26092525)
Supplement: Supplementary file 1 [file molecules-26-02525-s001.zip]

Archive with 1 entries (1 files):
- molecules-1134725-supplementary(1).pdf
